# Supplementary material for: The Effects of Soft-Tissue Techniques and Exercise in the Treatment of Patellar Tendinopathy—Systematic Review and Meta-Analysis
Source: Healthcare (Basel). 2024 Feb 7;12(4):427. doi: 10.3390/healthcare12040427 (PMC10887760; doi:10.3390/healthcare12040427)
Supplement: Supplementary file 1 [file healthcare-12-00427-s001.zip]

Archive with 2 entries (2 files):
- healthcare-2730263-supplementary S1.pdf
- healthcare-2730263-supplementary S2.pdf
